# Supplementary material for: Brain Network Activation Technology Does Not Assist with Concussion Diagnosis and Return to Play in Football Athletes
Source: Front Neurol. 2017 Jun 6;8:252. doi: 10.3389/fneur.2017.00252 (PMC5460056; doi:10.3389/fneur.2017.00252)
Supplement: Supplementary file 1 [file data_sheet_1.xlsx]

## Sheet: Sheet2
	Satisfaction with Life Scale				Health Behavior Inventory - Cognitive				Health Behavior Inventory - Somatic				SCAT3 - Total Symptom Score				Clincial Reaction Time (ms)
	Baseline	<72 Hours Post-Injury	Asymptomatic	Post-Season	Baseline	<72 Hours Post-Injury	Asymptomatic	Post-Season	Baseline	<72 Hours Post-Injury	Asymptomatic	Post-Season	Baseline	<72 Hours Post-Injury	Asymptomatic	Post-Season	Baseline	<72 Hours Post-Injury	Asymptomatic	Post-Season
Concussed 1	27	25	24	25	15	11	11	12	3	4	1	1	0	13	0	0	152.54	174.82	185.65	163.62
Concussed 2	35	35	34	35	3	5	4	0	1	13	4	0	1	28	3	0	246.31	215.07	200.5	234.85
Concussed 3	34	30	30	35	11	11	11	11	2	8	8	9	0	8	0	0	176.95	214.66	176.29	215.86
Concussed 4	33	33	33	31	11	7	5	2	9	5	0	0	0	4	2	0	244.43	260.83	238.69	241.38
Concussed 5	33		35	35	15		3	0	6		0	0	1		0	1	255.38		201.12	196.88
Concussed 6	34		30	35	9		15	10	2		3	2	0		0	0	173.7		197.52	187.86
Concussed 7	30		30	30	6		4	4	2		0	0	0		0	0	183.63		198.45	202.23
Concussed 8	34		30	30	8		14	13	9		10	10	8		6	0	173.26		162.18	187.71
Concussed 9	20		25		10		2		3		0		0		0		203.4		213.23
Control 1	26	24	22	21	7	3	4	5	0	0	1	1	0	0	0	0	201.1	194.47	188.81	187.41
Control 2	34	35	34	35	6	6	3	1	0	1	1	1	0	0	0	0	189.56	207.19	201.59	197.51
Control 3	30	25	24	30	11	21	21	17	6	15	19	8	2	0	10	0	188.1	210.5	196.77	207.76
Control 4	28	30	30	31	1	1	1	1	0	0	0	1	0	0	1	0	208.28	189.51	197.39	170.39
Control 5	31		32	32	13		11	5	4		5	3	3		5	3	197.13		171.49	162.63
Control 6	35		35	35	11		0	0	0		0	0	0		0	0	170.58		204.92	195.23
Control 7	26		27	25	11		15	13	3		5	10	2		0	0	234.56		198.01	209.43
Control 8	30		32	31	5		3	4	5		3	6	2		0	0	200.04		234.36	210.37
Control 9	31		30	30	5		8	0	0		1	0	0		0	0	250.74		227.9	233.85
Concussed Mean	31.1111	30.75	30.1111	32	9.77778	8.5	7.66667	6.5	4.11111	7.5	2.88889	2.75	1.11111	13.25	1.22222	0.125	201.067	216.345	197.07	203.799
Concussed Std Dev	4.85913	4.34933	3.72305	3.6645	3.89801	3	5.04975	5.55492	3.10018	4.04145	3.78961	4.23421	2.61937	10.5	2.10819	0.353553	38.1532	35.1554	21.8036	25.9107
Control Mean	30.1111	28.5	29.5556	30	7.77778	7.75	7.33333	5.11111	2	4	3.88889	3.33333	1	0	1.77778	0.333333	204.454	200.417	202.36	197.176
Control Std Dev	3.14024	5.06623	4.41902	4.5	3.92994	9.06918	7.08872	6.03002	2.5	7.34847	5.98841	3.74166	1.22474	0	3.49205	1	24.4553	10.0311	19.0226	21.7699
Effect Size (d)	0.2904	0.4763	0.1346	0.4843	0.5109	0.111	0.0552	0.2392	7.493	0.5902	-0.1995	-0.1459	0.0269	1.7846	-0.0902	-0.2603	-0.1055	0.6162	-0.2586	0.2782
	Cogstate - Processing Speed				Cogstate - Attention				Cogstate - Composite Learning				Cogstate - Working Memory Speed				Cogstate - Working Memory Accuracy
	Baseline	<72 Hours Post-Injury	Asymptomatic	Post-Season	Baseline	<72 Hours Post-Injury	Asymptomatic	Post-Season	Baseline	<72 Hours Post-Injury	Asymptomatic	Post-Season	Baseline	<72 Hours Post-Injury	Asymptomatic	Post-Season	Baseline	<72 Hours Post-Injury	Asymptomatic	Post-Season
Concussed 1	110.4	105.5	104.4	107.1	109.8	107.6	107.1	107.5	110.1	115.4	112.5	108.1	109.3	108.6	109.6	113.3	106.1	106.1	101.7	106.1
Concussed 2	104.7	107.4	99.3	99.1	96.3	106.1	105.3	105.8	112.5	112.8	111.2	119	101.8	106	103.4	104.5	96.2	93.7	95.9	93.7
Concussed 3	103.9	94.9	104	101.9	109.8	102.3	104.1	109.9	110.3	106	110.3	115.7	104	102.8	107.6	109.6	101.7	94	93.7	117.1
Concussed 4	98.4	105.4	102.8	103.4	103.4	102.9	107.4	105.4	97.9	105.4	103.6	118.6	102.2	107.1	105.3	102.9	105.9	95.8	101.9	101.7
Concussed 5	102		101	104.5	107		110.6	113.5	97		121.9	118.7	102.3		108.4	109.3	101.5		117	101.7
Concussed 6	99.4		100.2	99.5	107.1		105.5	108.4	109.8		108.5	123.9	99.7		107.4	113.4	106.1		117.1	106.1
Concussed 7	102.6		98.2	95.3	109.9		105.4	99.2	122		122	133.2	109.5		105	104	106.1		101.7	106.1
Concussed 8	107.1		102.1	110.4	100.7		106.8	107.5	112.6		120.5	116.6	106.2		103.1	103.4	106		106	93.6
Concussed 9	111.1		107.8		113.3		111.2		107.2		107.5		113.6		110.3		101.7		117.1
Control 1	91.2	101.9	103.4	102.8	102.7	104.2	106.1	107.6	114	125.9	128.1	128.1	92.7	98.4	103.1	106.2	117.1	117.1	117.1	117.1
Control 2	112.8	107.2	108.8	107.2	112.3	108	112.6	107.3	99.4	103.6	103.6	115.5	105	110	112.3	109.8	93.6	101.7	106	101.7
Control 3	102.7	103	103.6	102.8	109.5	103.7	106.7	106.2	100.2	110.1	101.7	108.5	104.2	105.8	109	103.4	117.1	96.2	117.1	95.9
Control 4	104.7	107.4	109.5	108.4	105.4	107.8	108.6	102.1	107.3	111.4	111.2	125.9	102.9	106	109	104	106.1	101.7	101.7	95.9
Control 5	109.2		112.9	114.5	113.2		112.6	113.9	100.6		118.6	111.4	102.3		109.5	113.6	97.6		101.7	95.9
Control 6	109.1		98.6	99.5	101.1		99.8	95.2	118.6		117	106	104.9		102.2	108.1	98.4		89.9	98.4
Control 7	100.4		107.9	107.7	104.1		108	102.1	101.6		107.2	115.4	112.9		106.2	107.1	117.1		101.7	98.5
Control 8	110.7		110.6	113.1	110.1		109.4	109.8	128.1		119	117	115.6		113	112.8	101.7		101.7	95.9
Control 9	102.5		107.1	110.2	111.7		109	111.1	115.5		107.2	108.8	106.4		104.3	113.9	106		98.4	91.6
Concussed Mean	104.4	103.3	102.2	102.65	106.367	104.725	107.044	107.15	108.822	109.9	113.111	119.225	105.4	106.125	106.678	107.55	103.478	97.4	105.789	103.263
Concussed Std Dev	4.4514	5.67509	2.95085	4.79524	5.33057	2.54083	2.42132	4.10192	7.64784	4.97058	6.76377	7.18088	4.5711	2.45951	2.60422	4.39643	3.4651	5.87367	9.17952	7.60938
Control Mean	104.811	104.875	106.933	107.356	107.789	105.925	108.089	106.144	109.478	112.75	112.622	115.178	105.211	105.05	107.622	108.767	106.078	104.175	103.922	98.9889
Control Std Dev	6.62088	2.83711	4.37493	4.95709	4.51593	2.29111	3.84234	5.63496	10.1241	9.40727	8.63608	7.65829	6.5189	4.83701	3.88966	4.00593	9.15256	8.99829	8.64939	7.32042
Effect Size (d)	-0.0708	-0.3563	-1.2481	-0.9577	-0.2848	-0.4996	-0.3461	0.2219	-0.0783	-0.3852	0.0645	0.5354	0.0355	0.2613	-0.2715	-0.2863	-0.3736	-0.8936	0.2134	0.5778
